# Supplementary material for: Comparative influence of genetics, ontogeny and the environment on elemental fingerprints in the shell of Perna canaliculus
Source: Sci Rep. 2019 Jun 12;9:8533. doi: 10.1038/s41598-019-44947-0 (PMC6561970; doi:10.1038/s41598-019-44947-0)
Supplement: Supplementary file 1 — Supplementary material [file 41598_2019_44947_MOESM1_ESM.xlsx]

## Sheet: Table S1
Table S1. Water paramaters for the laboartory culturing experiment, based on daily measurements (mean ±SEM, n=76).
Treatment	Temperature (°C)	Salinity (psu)	pHT	Total alkalinity (TA, µmol kg-1)	Dissolved inorganic carbon (DIC, µmol kg-1)	Dissolved pCO2 (µatm)	Calcite saturation state (ΩC)	Aragonite saturation state (ΩC)
Control	17.81 ±0.03	35.22 ±0.08	8.042 ±0.005	2267.4 ±8.3	2032.8 ±2.7	401.7 ±5.6	4.03 ±0.04	2.61 ±0.03

## Sheet: Table S2
Table S2. LA-ICP-MS operating Procedures
Tuning
Tuning standard	NIST 610
Ablation mode	Rastering (2 µm s-1) beneath a 50 µm spot
Monitored isotopes	7Li, 59Co, 88Sr, 140Ce, 208Pb, 238U
Carrier gas (Ar)	0.85 L min -1
Ablation gas (He)	80%-90%
RF power	1500 W
RF matching	1.72 V
Repetition rate	5 Hz
Laser power	0.45
Fluence	7.0-7.5 Jcm-1
Standards and calibration
Calibration standard	NIST 610
Ablation mode	50 µm spot
Repetition rate	5 Hz
Laser power	45 percent
Background acquisition	20 s
Sample data acquisition	40 s
Washout time	30 s
Measured isotopes	7Li, 11B, 25Mg, 27Al, 43Ca, 47Ti, 51V, 55Mn, 57Fe, 59Co, 60Ni, 63Cu, 66Zn, 88Sr, 89Y, 138Ba, 139La, 140Ce, 208Pb, 238U.
Fluence	7.0-7.5 Jcm-1
P. cancaliculus method
Repetition rate	5 Hz
Ablation mode	100 µm spot
Laser power	0.65
Background acquisition	30 s
Sample data acquisition	45 s
Washout time	30 s
Measured isotopes	7Li, 11B, 25Mg, 27Al, 43Ca, 47Ti, 51V, 55Mn, 57Fe, 59Co, 60Ni, 63Cu, 66Zn, 88Sr, 89Y, 138Ba, 139La, 140Ce, 208Pb, 238U
Fluence	7.0-7.5 Jcm-1

## Sheet: Table S3
Table S3. Detection limits of ICP-MS of elements inivestigated in this study. Limits were calculated as 3 x SD of background/NIST610 value
TE:Ca	Internal Precision (2% RSD)	Detection Limit (µmol:mol)
Li:Ca	0.0984288	0.2
B:Ca	0.629509	0.2
Mg:Ca	0.250874	0.6
Ti:Ca	0.21331	1.2
Mn:Ca	0.0497443	1.3
Co:Ca	0.0780127	1.4
Ni:Ca	0.0805549	1.4
Cu:Ca	0.0813743	1.6
Sr:Ca	0.120626	2.1
Ba:Ca	0.176343	3.3

## Sheet: Table S4
Table S4. Trace element:Calcium ratio in shell at the most recently formed edge of adult Perna canaliculus from 6 families which were grown at two geographicaly distinct sites in the Marlborough Sounds for 4 years.
Family	Site	Li:Ca	B:Ca	Mg:Ca	Ti:Ca	Mn:Ca	Co:Ca	Ni:Ca	Cu:Ca	Sr:Ca	Ba:Ca	Pb:Ca
A	1	9.107	42.213	225.287	30.44	24.619	0.257	0.488	1.989	5097.37	117.092	0.35
		(±0.88)	(±1.41)	(±12.1)	(±1.15)	(±3.94)	(±0.02)	(±0.06)	(±0.16)	(±142.47)	(±14.33)	(±0.05)
	2	8.055	51.582	271.785	24.658	32.139	0.544	1.56	2.271	5780.94	65.738	0.213
		(±0.53)	(±2.14)	(±11.53)	(±0.72)	(±5.66)	(±0.05)	(±0.32)	(±0.27)	(±143.63)	(±8.61)	(±0.03)
B	1	6.92	67.068	267.442	28.631	27.925	0.255	0.722	4.07	5399.13	147.392	0.452
		(±0.53)	(±10.96)	(±22.64)	(±0.35)	(±3.19)	(±0.03)	(±0.13)	(±1.41)	(±83.81)	(±14.71)	(±0.11)
	2	6.967	45.695	273.465	29.09	22.465	0.401	3.057	1.74	5703.24	80.461	0.303
		(±0.46)	(±1.5)	(±23.57)	(±0.5)	(±2.66)	(±0.03)	(±2.41)	(±0.1)	(±80.42)	(±7.45)	(±0.06)
C	1	4.018	54.602	175.86	20.924	8.972	0.855	1.633	1.64	5249.11	99.66	0.422
		(±0.43)	(±2.32)	(±15.3)	(±0.34)	(±2.34)	(±0.06)	(±0.13)	(±0.16)	(±186.69)	(±13.54)	(±0.12)
	2	4.718	61.64	197.549	28.46	23.318	0.322	0.535	2.518	5935.28	92.458	0.344
		(±0.35)	(±11.28)	(±16.87)	(±0.47)	(±2.94)	(±0.02)	(±0.07)	(±0.34)	(±171.75)	(±5.08)	(±0.11)
D	1	6.199	48.9	215.421	19.942	37.577	0.442	1.452	3.615	5101.25	134.36	0.84
		(±0.36)	(±2.29)	(±19.87)	(±0.46)	(±9.71)	(±0.03)	(±0.44)	(±0.94)	(±157.14)	(±19.95)	(±0.33)
	2	5.101	78.598	266.268	25.511	45.361	0.887	1.64	2.019	5887.37	104.477	0.239
		(±0.25)	(±5.93)	(±21.55)	(±0.69)	(±9)	(±0.09)	(±0.17)	(±0.18)	(±130.57)	(±10.64)	(±0.03)
E	1	6.538	59.963	210.175	20.804	28.352	0.254	0.671	2.65	5479.09	144.219	0.448
		(±0.53)	(±19.87)	(±14.03)	(±0.44)	(±7.91)	(±0.01)	(±0.08)	(±0.34)	(±109.23)	(±22.78)	(±0.09)
	2	6.509	57.091	232.402	23.567	39.207	0.44	2.027	2.41	5281.28	102.356	0.222
		(±0.45)	(±4.52)	(±13.71)	(±0.9)	(±8.68)	(±0.05)	(±0.54)	(±0.22)	(±70.96)	(±9.2)	(±0.03)
F	1	7.413	41.411	233.1	21.924	24.463	0.24	0.507	2.84	5213.34	161.631	1.201
		(±0.5)	(±1.54)	(±25.15)	(±2.35)	(±7.81)	(±0.02)	(±0.09)	(±0.66)	(±64.24)	(±17.49)	(±0.73)
	2	6.417	44.777	225.586	33.142	25.672	0.267	0.574	2.183	5252.91	91.291	0.361
		(±0.43)	(±1.41)	(±15.01)	(±4.35)	(±3.01)	(±0.02)	(±0.17)	(±0.22)	(±132.39)	(±9.15)	(±0.08)

## Sheet: Table S5
Table S5. Results of the post hoc pairwise t tests on TE:Ca ratios which were shown by the GLM to have a significant interaction effect between family and site.
Grey boxes indicate the same family at each site
Site:Family
	1:B	1:C	1:D	1:E	1:F	2:A	2:B	2:C	2:D	2:E	2:F
1:A	Mn (p=0.02)	Mn*, Ti*, Co*	Ti*, Co*	Ti*	Ti*	Sr (p=0.02), Ti*, Co*		Sr*	Sr*, B*, Ti (p=0.04), Co*	Ti*, Co (p=0.03)
1:B		Mn*, Ti*, Co*	Ti*, Co*	Ti*, Co*	B (p=0.01), Ti*	Co*	Co*		Co*	Ti*, Co*
1:C			Mn* Co*	Co*	Co*	Mn* Co (p-0.01)	Mn* Ti* Co*	Sr (p=0.04), Mn* Ti* Co*	Sr (p=0.04), Mn*, Ti (p=0.01)	Mn* Co*	Mn* Ti* Co*
1:D					Sr (p=0.05), Co*	Sr (p=0.01), Ti*	Ti*	Sr*, Ti*	Sr*, B*, Ti*, Co*		Ti*, Co*
1:E						Co*	Ti*	Ti*	B*, Ti (p=0.01), Co*		Ti*
1:F						Co*	Ti*, Co*	Sr (p=0.04), Ti*	Mn (p=0.05), B*, Ti*, Co*	Co*	Ti*
2:A								Co (p=0.01)	B*, Co (p=0.04)		Ti* Co*
2:B									B*, Co*	Ti*
2:C									Co*	Ti (p=0.01)
2:D										B (p=0.04), Co*	B*, Ti*, Co*
2:E											Ti*

## Sheet: Table S6
Table S6. Trace element:Calcium ratio in shell at the edge and the umbo of early juvenile Perna canaliculus from 10 families which were spawned and cultured under identical conditions for three months
Family	Location within shell	TE:Ca ratio (µmol:mol)
		Li:Ca	B:Ca	Mg:Ca	Ti:Ca	Mn:Ca	Co:Ca	Ni:Ca	Cu:Ca	Sr:Ca	Ba:Ca	Pb:Ca
G	Edge	2.28	180.18	1381.99	40.41	16.71	0.64	1.49	21.96	4561.69	7.19	0.14
		(±0.16)	(±13.78)	(±88.28)	(±0.88)	(±1.97)	(±0.15)	(±0.36)	(±4.19)	(±253.68)	(±0.58)	(±0.02)
	Umbo	0.92	88.92	387.95	40.49	3.82	1.1	1.58	1.12	3343.53	1.89	2.5
		(±0.14)	(±9.15)	(±26.51)	(±1.29)	(±0.39)	(±0.38)	(±0.48)	(±0.19)	(±71.54)	(±0.18)	(±2.39)
H	Edge	1.9	200.21	1273.9	36.5	11.61	0.7	1.53	30.62	3572.36	6.74	0.2
		(±0.14)	(±15.45)	(±151.04)	(±0.74)	(±2.01)	(±0.12)	(±0.17)	(±4.89)	(±124.99)	(±0.59)	(±0.07)
	Umbo	0.79	279.15	994.32	37.53	7.46	1.09	2.15	4.12	3319	3.44	0.68
		(±0.11)	(±65.75)	(±271.62)	(±1.46)	(±1.41)	(±0.27)	(±0.62)	(±1.16)	(±84.89)	(±1.01)	(±0.24)
I	Edge	2.35	252.06	1833.54	40.97	17.06	0.68	1.32	44.34	4151.32	8.68	0.21
		(±0.18)	(±19.2)	(±233.59)	(±0.96)	(±2.38)	(±0.1)	(±0.2)	(±7.36)	(±161.95)	(±1.08)	(±0.04)
	Umbo	1.05	124.02	660.01	40.55	5.07	0.88	2.25	2.11	3573.91	2.09	0.15
		(±0.08)	(±7.54)	(±113.79)	(±0.68)	(±0.65)	(±0.15)	(±0.37)	(±0.56)	(±102.57)	(±0.28)	(±0.03)
J	Edge	2.22	140.12	1070.73	42.35	14.34	0.56	1.19	14.62	3938.11	6.52	0.11
		(±0.13)	(±10.03)	(±99.61)	(±0.83)	(±1.87)	(±0.09)	(±0.2)	(±2.98)	(±144.49)	(±0.27)	(±0.03)
	Umbo	0.93	87.55	377.65	42.91	3.2	1.04	1.38	1.11	3578.61	1.83	0.07
		(±0.08)	(±6.97)	(±24.06)	(±1.26)	(±0.35)	(±0.19)	(±0.56)	(±0.18)	(±114.56)	(±0.14)	(±0.02)
K	Edge	2.1	277.06	1707.85	47.63	13.19	0.58	1.75	61.81	4092.4	10.5	0.25
		(±0.15)	(±39.17)	(±313.43)	(±3.01)	(±2.29)	(±0.05)	(±0.31)	(±12.1)	(±125.29)	(±1.27)	(±0.06)
	Umbo	1.43	125.04	1085.71	44.93	9.94	0.62	1.78	7.28	3656.91	5.51	0.73
		(±0.11)	(±21.02)	(±356.37)	(±1.15)	(±3.11)	(±0.07)	(±0.59)	(±3.06)	(±287.9)	(±2.2)	(±0.25)
L	Edge	2.28	212.69	1166.26	41.39	15.77	0.39	1.41	21.63	4278.39	10.81	0.32
		(±0.19)	(±13.34)	(±59.81)	(±0.89)	(±1.81)	(±0.08)	(±0.34)	(±4.68)	(±166.21)	(±0.96)	(±0.05)
	Umbo	0.87	114.44	623.07	41.95	4.74	0.69	1.52	3.15	3460.37	3.13	0.61
		(±0.11)	(±8.54)	(±76.62)	(±1.13)	(±0.74)	(±0.25)	(±0.42)	(±0.88)	(±81.05)	(±0.51)	(±0.19)
M	Edge	2.22	226.66	1546.77	39.15	27.56	1.81	2.84	45.79	4045.06	8.45	0.25
		(±0.08)	(±22.88)	(±129.32)	(±0.77)	(±3.35)	(±0.16)	(±0.23)	(±8.02)	(±118.12)	(±0.43)	(±0.07)
	Umbo	1.3	132.06	800.25	40.65	7.51	1.78	3.47	4.01	3548.32	2.44	0.28
		(±0.26)	(±7.9)	(±133.26)	(±1.16)	(±0.82)	(±0.19)	(±0.43)	(±0.87)	(±66.24)	(±0.17)	(±0.06)
N	Edge	2.44	268.13	2741.9	42.84	9.85	0.93	5.13	61.66	3907.83	6.76	0.41
		(±0.15)	(±44.71)	(±532.14)	(±1.7)	(±0.63)	(±0.09)	(±1.21)	(±11.96)	(±234.67)	(±0.53)	(±0.1)
	Umbo	1.32	110.07	1036.97	39.28	5.76	0.82	2.77	9.85	3429.02	2.83	0.41
		(±0.08)	(±13.24)	(±226.37)	(±1.26)	(±0.83)	(±0.1)	(±0.39)	(±2.75)	(±159.81)	(±0.41)	(±0.15)
O	Edge	2	244.11	1824.06	33.32	14.74	1.38	2.61	52.7	4063.18	7.98	0.3
		(±0.1)	(±30.93)	(±216.85)	(±1.02)	(±2)	(±0.2)	(±0.41)	(±8.59)	(±122.87)	(±0.6)	(±0.06)
	Umbo	0.99	155.18	918.66	35.17	8.82	1.38	2.61	4.32	3353.02	2.5	0.37
		(±0.06)	(±26.67)	(±160.7)	(±1.23)	(±1.33)	(±0.18)	(±0.37)	(±1.16)	(±88.09)	(±0.32)	(±0.09)
P	Edge	1.752	179.117	1364.28	36.734	9.606	1.457	2.676	21.017	3621.99	4.488	0.27
		(±0.07)	(±17.18)	(±384.91)	(±1.06)	(±2.4)	(±0.07)	(±0.22)	(±4.05)	(±91.46)	(±0.31)	(±0.08)
	Umbo	0.774	126.027	630.199	36.628	4.216	1.385	2.29	2.074	3355.51	1.758	0.121
		(±0.08)	(±31.65)	(±158.84)	(±0.53)	(±0.52)	(±0.13)	(±0.26)	(±0.65)	(±82.03)	(±0.18)	(±0.04)

## Sheet: Table S7
Table S7. Results of the post hoc pairwise t tests on TE:Ca ratios in the shell of early juvenile Perna canaliculus cultured in the laboratory which were shown by the GLM to have significat interaction effects between burn position and family. Note: * indicates p<0.01
	Family:position analysed within shell
		G:u	H:e	H:u	I:e	I:u	J:e	J:u	K:e	K:u	L:e	L:u	M:e	M:u	N:e	N:u	O:e	O:u	P:e	P:u
	G:e	Mn*, Sr*, B*	Mn (p=0.02), Sr*				Sr (p=0.02), B*						Sr (p=0.04)		Sr (p=0.04)		Mn, Sr (p=0.04)		Sr*, Mn(p=0.02)
	G:u			Mn (p=0.03), B*										Mn*, B (p=0.04)		Mn		Mn*
	H:e				Sr*		B (p=0.01)		Sr (p=0.03)		Mn (p=0.03), Sr*		Mn*, Sr (p=0.01)				Sr*
	H:u					B*		B*		B*		B (p=0.02)		B(p=0.01)		B (p=0.03)		B*		B*
	I:e					Mn*, Sr*, B*	B*						Mn (p=0.02)						B (p=0.02)
	I:u							B(p=0.01)
	J:e							Mn*, B*	B(p=0.03)		B*		Mn*, B*		B*		B*
	J:u									Mn*		Mn(p=0.04), B*		B*		B(p=0.04)		B*
	K:e									B*			Mn*
	K:u											B (p=0.05)		B(p=0.02)				B*
	L:e											Mn*, Sr*, B*							Mn (p=0.04), Sr (p=0.03) B*
	L:u													Mn (p=0.04)				Mn (p=0.04)
	M:e													Mn*, Sr,B*	Mn*		Mn*		Mn*, B (p=0.03)
	M:u																			B (p=0.03)
	N:e															B*			B*
	N:u
	O:e																	Mn*, Sr*, B*	B (p=0.03)
	O:u																			Mn (p=0.04)
	P:e																			Mn (p=0.03)

## Sheet: Table S8
Table S8. Results of the post hoc pairwise t tests on TE:Ca ratios in the shell of early juvenile Perna canaliculus cultured in the laboratory which were shown by the GLM to have a significat effect of family. Note: * indicates p<0.01
Family
	G	H	I	J	K	L	M	N	O	P
G		Co*, Cu(p=0.02), Ni*, Ti*		U (p=0.05)	Ba*, Co (p=0.03), Cu*, Ni*, Ti (p=0.03), U	Ba*	Co*, Ni*, Cu*	Co (p=0.04), Cu* Mg*, Ni*, U*	*Co*, Cu*, Mg (p=0.02), Ni*, Ti*, U	Co*, Ni*, Ti*
H			Li (p=0.03), Ti*	Co (p=0.05), Cu*, Mg*, Ni*, Pb*, Ti*, U*	Ba*, Cu, Li (p=0.02), Ti*	Ba (p=0.03), Co*, Ni*, Ti*, U (p=0.01)	Co (p=0.04), Cu, Li (p=0.02), Ti*	Cu (p=0.04), Li (p=0.02), Mg (p=0.03), Ti*	Cu, Ti (p=0.04)	Ba (p=0.02)
I				Mg*, U*	Ba*, Cu (p=0.02), Ti (p=0.04)	Ba (p=0.02), U (p=0.01)	Co*, Cu (p=0.02), Ni*	Cu (p=0.04), Mg (p=0.02)	Co*, Ni, Ti*	Ba (p=0.04), Co*, Ni*, Ti*
J					Ba*, Cu*, Mg*, Ni*, Pb*, U*	Ba* , Pb*	Ba (p=0.02), Co*, Cu*, Mg*, Ni*, Pb*, Ti (p=0.02), U*	Cu*, Mg*, Ni*, Pb*, U*	Co*, Cu*, Mg*, Ni*, Pb*, Ti*, U*	Co*, Ni*, Ti*, U*
K						Co*, Cu (p=0.03) Ni*, U*	Ba (p=0.01), U*	Ba (p=0.02), U*	Ba*, Ti, U*	Ba*, Cu (p=0.03), Ti*
L							Co*, Ni*, Cu*	Co*, Cu*, Mg*, Ni*	Ba (p=0.02), Co, Ni*, Ti*	Ba*, Co*, Ni*, Ti*
M									Ba*, Ti*	Ba*, Ti (p=0.02)
N									Ti*	Ba (p=0.02), Cu*, Mg (p=0.01), Ti
O										Ba (p=0.02)
P

## Sheet: Table S9
Table S9. The results of the univariiate staitistical GLMs investigating the differences in trace elemental composition of shell material of individuals from 6 different families of Perna canaliculus grown at two different growth sites
Li:Ca
	Df	Sum Sq	Mean Sq	F value	Pr(>F)
Family	5	9.942	1.9884	17.094	<0.01
Site	1	0.037	0.0371	0.319	0.573
Family:Site	5	0.94	0.188	1.616	0.157
Residuals	216	25.125	0.1163
Sr:Ca
	Df	Sum Sq	Mean Sq	F value	Pr(>F)
Family	5	0.0938	0.01876	1.477	0.19835
Site	1	0.2928	0.29283	23.061	<0.01
Family:Site	5	0.2759	0.05518	4.346	0.000866
Residuals	216	2.7427	0.0127
Ba:Ca
	Df	Sum Sq	Mean Sq	F value	Pr(>F)
Family	5	3.77	0.754	1.099	0.3621
Site	1	4.76	4.762	6.939	<0.01
Family:Site	5	6.97	1.393	2.03	0.07557
Residuals	216	148.23	0.686
Mn:Ca
	Df	Sum Sq	Mean Sq	F value	Pr(>F)
Family	5	17.24	3.447	4.584	<0.01
Site	1	14.62	14.617	19.438	<0.01
Family:Site	5	9.4	1.881	2.501	<0.01
Residuals	216	162.43	0.752
Mg:Ca
	Df	Sum Sq	Mean Sq	F value	Pr(>F)
Family	5	2.968	0.5935	6.215	<0.01
Site	1	0.728	0.7277	7.62	<0.01
Family:Site	5	0.363	0.0726	0.76	0.57964
Residuals	216	20.629	0.0955
B:Ca
	Df	Sum Sq	Mean Sq	F value	Pr(>F)
Family	5	2.866	0.5732	6.272	<0.01
Site	1	0.648	0.6479	7.089	<0.01
Family:Site	5	2.559	0.5118	5.6	<0.01
Residuals	216	19.741	0.0914
Co:Ca
	Df	Sum Sq	Mean Sq	F value	Pr(>F)
Family	5	21.89	4.379	27.39	<0.01
Site	1	3.44	3.444	21.54	<0.01
Family:Site	5	17.84	3.568	22.32	<0.01
Residuals	216	34.53	0.16
Ti:Ca
	Df	Sum Sq	Mean Sq	F value	Pr(>F)
Family	5	2.063	0.4125	15.91	<0.01
Site	1	1.152	1.1518	44.44	<0.01
Family:Site	5	2.375	0.475	18.32	<0.01
Residuals	216	5.599	0.0259
